# Supplementary material for: Phenotype Differences Between ATP13A2 Heterozygous and Knockout Mice Across Aging
Source: Int J Mol Sci. 2025 Jul 22;26(15):7030. doi: 10.3390/ijms26157030 (PMC12346011; doi:10.3390/ijms26157030)
Supplement: Supplementary file 1 [file ijms-26-07030-s001.zip]

Archive with 1 entries (1 files):
- ijms-3654990-supplementary.pdf
